# Supplementary material for: MDR Bacteremia in the Critically Ill During COVID-19: The MARTINI Study
Source: Pathogens. 2025 Nov 12;14(11):1152. doi: 10.3390/pathogens14111152 (PMC12655241; doi:10.3390/pathogens14111152)
Supplement: Supplementary file 1 [file pathogens-14-01152-s001.zip]

Archive with 1 entries (1 files):
- pathogens-3917727-supplementary.pdf
